# Supplementary material for: Switch/Sucrose Non-Fermentable (SWI/SNF) Complex—Partial Loss in Sinonasal Squamous Cell Carcinoma: A High-Grade Morphology Impact and Progression
Source: Curr Issues Mol Biol. 2024 Oct 30;46(11):12183–95. doi: 10.3390/cimb46110723 (PMC11592847; doi:10.3390/cimb46110723)
Supplement: Supplementary file 1 [file cimb-46-00723-s001.zip]

Archive with 1 entries (1 files):
- cimb-3267125-supplementary.pdf
